# Supplementary material for: The 1, 2-ethylenediamine SQ109 protects against tuberculosis by promoting M1 macrophage polarization through the p38 MAPK pathway
Source: Commun Biol. 2022 Jul 28;5:759. doi: 10.1038/s42003-022-03693-2 (PMC9334294; doi:10.1038/s42003-022-03693-2)
Supplement: Supplementary file 3 — Supplementary Data 1 [file 42003_2022_3693_MOESM3_ESM.xlsx]

## Sheet: Figure 1
b		30DAYS				c	60 DAYS
LUNG CFU	INFECTED MICE		SQ109 TREATED MICE			INFECTED MICE		SQ109 TREATED MICE
	320000		11000			350000		31900
	260000		13000			1190000		31500
	230000		11000			750000		93000
	310000		6000			256000		56000
	170000		4600			200000		18500
	P< 0.0001					P=0.0277
d		30DAYS			e		60 DAYS
	INFECTED MICE		SQ109 TREATED MICE			INFECTED MICE		SQ109 TREATED MICE
SPLEEN CFU	95000		2500			78000		8200
	58000		1020			83000		1250
	90000		2300			22700		1100
	15000		2100			20700		12500
	39000		1500			19000		2100
	P=0.0053					P=0.0282
g
GRANULOMA SCORE	INFECTED MICE		SQ109 TREATED MICE
	110		43
	123		75
	98		59
	72		61
	83		57
	P=0.0065

## Sheet: Figure 2
	c
			INFECTED MICE		SQ109 TREATED MICE		e		INFECTED MICE		SQ109 TREATED MICE		g	IN-VIVO CYTOKINES EXPRESSION	RT PCR					h	IN-VIVO CYTOKINES EXPRESSION	FACS
		% CD4+ cells	11.1		13.9			% Population
			9.84		15.7			CD4+ IL17	1.13		3.19			Fold change in SQ109 treated mice cells							% Population of cells producing cytokines
			8.92		11.7				0.93		3.12			IL-1B		4.31709	4.92887	5.83104
			8.31		9.6				1.03		2.98			IL-12		4.12325	3.60914	4.10639			INFECTED MICE		SQ109 TREATED MICE
		P=0.0466944	7.23		10.1				0.87		3.1			IL-17		6.98736	3.62894	3.15285		IL1β	2.67		4.7
								P< 0.0001	1.03		3.04			IFNY		6.21358	7.66188	6.8104			1.98		4.32
		% CD8+ cells	11.9		19.3									IL-6		0.41581	0.447331	0.387634			2.54		4.17
			11.9		19.7			CD4+ IFNγ	4.4		6.02										2.23		3.98
			12.3		23.9				4.12		5.76									P< 0.0001	2.34		4.24
			10.8		21.4				3.93		5.92
		P< 0.0001	9.7		20.7				3.87		5.87									IL6	3		6.28
								P< 0.0001	4.06		6.05										2.86		6.11
	d		INFECTED MICE		SQ109 TREATED MICE																2.65		5.93
								CD4+ IL4	2		2.57										2.97		6.32
		% CD4+ CD69+ cells	11.1		20.5				1.85		2.28									P< 0.0001	3.12		5.95
			10.8		18.4				1.94		2.39
			9.2		17.3				2.03		2.12									IL10	3.35		2.19
			9.3		16.8			P=0.00372502	1.98		2.75										2.95		2.14
		P< 0.0001	10.2		19.4																3.42		1.98
							f		INFECTED MICE		SQ109 TREATED MICE										2.96		2.06
		% CD8+ CD69+ cells	9.93		15.6			% Population												P< 0.0001	3.14		2.21
			8.37		14.7			CD8+ IL17	1.36		4.2
			9.11		13.2				1.27		4.09									TNFα	3.09		4.42
			8.68		12.6				0.92		3.83										2.91		4.04
		P< 0.0001	9.45		13.8				1.12		3.45										2.83		4.21
								P< 0.0001	0.93		3.12										2.45		4.19
																				P< 0.0001	2.86		3.89
								CD8+ IFNγ	2.14		5.23
									1.97		5.12
									2.06		4.87
									2.1		5.1
								P< 0.0001	2.07		4.98
								CD8+ IL4	2.75		3.67
									2.43		3.52
									2.18		3.26
									1.96		3.64
								P=0.0020197	2.23		2.65

## Sheet: Figure3
b	IN-VITRO CFU		INFECTION		SQ109 TREATMENT		c		POLARIZATION MARKERS					d		POLARIZATION MARKERS
	0hrs		9600		9600			Fold change in SQ109 treated cells							Fold change in SQ109 treated cells
			8100		8100			IL6		24.9512	19.8821	20.3129			iNOS		6.33298	4.90432	6.1028
			21000		18000			IL1 β		28.2426	23.1743	26.0217			Arginase		0.163426	0.08413	0.792615
			18000		21000			TNFα		18.448	14.4485	14.3641			CD86		22.891	14.597	20.53
			18000		9000			TLR4		16.429	19.8074	16.376
								CCR7		12.46	12.9584	15.9822
	24hrs		11400		3600			SOCS3		19.3273	20.8814	20.0018
			13500		4500			TLR2		19.9351	21.5603	23.9487
			27000		9000			IL12		14.077	20.9516	12.5123
			24000		12000			TGFβ		-6.67974	-8.29007	-4.21099
	P=0.00858898		33000		2700			IFNγ		29.0463	33.192	35.2109
e	IN-VITRO CFU		INFECTION		PRETREATMENT		f	% APOPTOTIC CELLS		Uninfected macrophages	Infected macrophages	SQ109 Treated infected macrophages			g	IN-VITRO CFU		INFECTION	INFECTION +SQ109	INFECTION +INH	INFECTION +BOTH
			114000		48900					3.66	3.88	6.29						82800	27000	2400	3000
			119100		56100					3.11	3.73	6.75					P=0.0063	58800	34200	37200	4800
			270000		84000			P< 0.0001		3.41	3.71	6.72					P=0.0011	35160	43800	2400	2220
			249000		123000												P=0.0001	67920	15600	2760	5580
	P=0.0295		276000		159000												P=0.0014	82920	19500	2580	1500
h	IN-VITRO CFU		MDR	XDR	MDR+SQ109	XDR+SQ109
			57400	85200	37150	17800
			66400	60600	46400	25300
			168500	74500	71500	26500
		P=0.0001	231000	110500	59500	24000
		P=0.0463	134000	101500	55000	29000

## Sheet: Figure4
	c	Densitometry		Control	30min	60min	90min		d		Infected mice	SQ109 treated mice
			Pp38	0.009998	0.040364	0.039655	0.072748			Pp38	0.021021	0.060326
		P=0.0023		0.006087	0.049669	0.042435	0.06031				0.001337	0.0565
		P=0.0082		0.019677	0.034184	0.039736	0.066364			P=0.0022	0.019633	0.062122
		P=0.0005
			Pcjun	Control	30min	60min	90min
		P=0.0025		0.02346	0.046061	0.05353	0.040034
		P=0.0006		0.012607	0.054558	0.059745	0.042677
		P=0.002		0.013492	0.058917	0.061192	0.039913

## Sheet: Supplementary Figure 2
		In vitro polarization markers expression at 48hrs
	IL 1b		1.34182	1.532	2.50153
	IL 6		1.56399	1.7	1.19205
	IL12		4.87284	4.799	4.7264
	IFNg		1.59529	1.798	1.9083
	TGFb		-0.2335	-0.221	-0.162439
	TLR 2		-0.75408	-0.632	-0.673092
	TLR4		2.15242	2.364	4.00197
	CCR7		6.01959	6.23	7.29103
	SOCCS3		2.23465	2.428	1.39575
	Arginase		0.312605	0.3	0.31947
	iNos		26.4132	26.156	24.3091
	CD86		5.15763	5.123	4.1982
